# Supplementary material for: Processing of the ribosomal ubiquitin-like fusion protein FUBI-eS30/FAU is required for 40S maturation and depends on USP36
Source: eLife. 2021 Jul 28;10:e70560. doi: 10.7554/eLife.70560 (PMC8354635; doi:10.7554/eLife.70560)
Supplement: Figure 3—source data 2. [file elife-70560-fig3-data2.tif.zip]

Archive with 1 entries (1 files):
- Figure3-sourcedata2.tif
